# Supplementary material for: Exploring Healthcare Staff Perceptions and Satisfaction with the Physical Work Environment: A Qualitative Study
Source: Healthcare (Basel). 2026 Mar 4;14(5):642. doi: 10.3390/healthcare14050642 (PMC12984282; doi:10.3390/healthcare14050642)
Supplement: Supplementary file 1 [file healthcare-14-00642-s001.zip]

Archive with 1 entries (1 files):
- healthcare-4062504-supplementary.pdf
